# Supplementary material for: Molecular Characterization of Local Walnut (Juglans regia) Genotypes in the North-East Parnon Mountain Region of Greece
Source: Int J Mol Sci. 2023 Dec 7;24(24):17230. doi: 10.3390/ijms242417230 (PMC10743642; doi:10.3390/ijms242417230)
Supplement: Supplementary file 1 [file ijms-24-17230-s001.zip]

Archive with 1 entries (1 files):
- ijms-2721686-supplementary.pdf
